# Supplementary material for: A Preliminary Study for Reference RF Coil at 11.7 T MRI: Based on Electromagnetic Field Simulation of Hybrid-BC RF Coil According to Diameter and Length at 3.0, 7.0 and 11.7 T
Source: Sensors (Basel). 2022 Feb 15;22(4):1512. doi: 10.3390/s22041512 (PMC8875900; doi:10.3390/s22041512)
Supplement: Supplementary file 1 [file sensors-22-01512-s001.zip]

Archive with 1 entries (1 files):
- sensors-1573789-supplementary.pdf
